# Supplementary material for: Chemogenetic Excitation of Ventromedial Hypothalamic Steroidogenic Factor 1 (SF1) Neurons Increases Muscle Thermogenesis in Mice
Source: Biomolecules. 2024 Jul 9;14(7):821. doi: 10.3390/biom14070821 (PMC11274921; doi:10.3390/biom14070821)
Supplement: Supplementary file 1 [file biomolecules-14-00821-s001.zip]

Archive with 1 entries (1 files):
- biomolecules-3019951-supplementary.pdf
